# Supplementary material for: A Comparative Study of Flavonoids and Carotenoids Revealed Metabolite Responses for Various Flower Colorations Between Nicotiana tabacum L. and Nicotiana rustica L
Source: Front Plant Sci. 2022 Apr 25;13:828042. doi: 10.3389/fpls.2022.828042 (PMC9083207; doi:10.3389/fpls.2022.828042)
Supplement: Supplementary Table 1 — Equation of standard curve involved in anthocyanins, where r represents the coefficient of correlation. [file Table_1.xlsx]

## Sheet: Sheet1 
Index	Equation	r		Index	Equation	r
Cya-3-O-(coumaryl)-glu	y = 4.93731e4 x - 21118.44751	0.99944		Mal-3-sam-5-glu	y = 4.93731e4 x - 21118.44751	0.99944
Cya-3,5-O-diglu	y = 1.08093e5 x + 9308.46967	0.99949		Pel	y = 4.93731e4 x - 21118.44751	0.99944
Cya-3-sam-5-glu	y = 3.74222e4 x + 9313.83023	0.99941		Pel-3,5-O-diglu	y = 8.18482e4 x + 23968.32683	0.99768
Cya-3-O-sop	y = 1.06379e5 x + 1936.34600	0.99838		Pel-3-O-gal	y = 4.93731e4 x - 21118.44751	0.99944
Cya-3-O-gal	y = 1.32147e5 x + 20914.92859	0.99810		Pel-3-O-glu	y = 1.79930e5 x + 8.36842e4	0.99820
Cya-3-O-glu	y = 1.34587e5 x + 20111.00343	0.99850		Pel-3-O-rut	y = 4.93731e4 x - 21118.44751	0.99944
Cya-3-O-sam	y = 1.54185e5 x + 647.47534	0.99960		Pel-3-O-(6-O-malonyl)-glu	y = 4.93731e4 x - 21118.44751	0.99944
Cya-3-O-ara	y = 2.55825e5 x + 4325.16626	0.99966		Pel-3-(6-caf-sop)-5-glu	y = 4.93731e4 x - 21118.44751	0.99944
Cya-3-O-rut	y = 4.93731e4 x - 21118.44751	0.99944		Pel-3-(6-p-coumaroyl)-glu	y = 4.93731e4 x - 21118.44751	0.99944
Cya-3-O-xyl	y = 1.53001e5 x + 10103.66587	0.99747		Pel-3-O-[2-O-glucosyl-6-O-p-coumaroyl-glu]-5-O-glu	y = 4.93731e4 x - 21118.44751	0.99944
Cya-3-O-(6-O-malonyl)-glu	y = 1.46062e5 x + 11821.03143	0.99653		Pel-3-O-5-O-(6-O-coumaryl)-diglu	y = 4.93731e4 x - 21118.44751	0.99944
Cya-3-(6-caf)-glu	y = 4.93731e4 x - 21118.44751	0.99944		Pel-3-O-[6-O-fer-2-O-glucosyl-glu]-5-O-glu	y = 4.93731e4 x - 21118.44751	0.99944
Cya-3-(6-caf-sop)-5-glu	y = 4.93731e4 x - 21118.44751	0.99944		Pel-3-O-ara	y = 4.93731e4 x - 21118.44751	0.99944
Cya-3-O-5-O-(6-O-coumaryl)-diglu	y = 4.93731e4 x - 21118.44751	0.99944		Pel-3-O-(fer-sam)-5-O-(malonyl)-glu	y = 4.93731e4 x - 21118.44751	0.99944
Cya-3-O-fer-sop-5-glu	y = 4.93731e4 x - 21118.44751	0.99944		Pel-3-O-rut-5-O-glu	y = 4.93731e4 x - 21118.44751	0.99944
Cya-3-O-rut-5-O-glu	y = 4.93731e4 x - 21118.44751	0.99944		Pel-3-O-sam	y = 4.93731e4 x - 21118.44751	0.99944
Cya-triglu	y = 4.93731e4 x - 21118.44751	0.99944		Pel-3-O-sop-5-O-(malonyl)-glu	y = 4.93731e4 x - 21118.44751	0.99944
Del	y = 4.93731e4 x - 21118.44751	0.99944		Pel-3-O-sop	y = 4.93731e4 x - 21118.44751	0.99944
Del-3-sam-5-glu	y = 3.03428e4 x - 5413.37112	0.99991		Pel-3-sam-5-glu	y = 4.93731e4 x - 21118.44751	0.99944
Del-3,5-O-diglu	y = 4.93731e4 x - 21118.44751	0.99944		Pel-triglu	y = 4.93731e4 x - 21118.44751	0.99944
Del-3-O-gal	y = 1.29019e5 x - 16749.25740	0.99792		Peo	y = 4.93731e4 x - 21118.44751	0.99944
Del-3-O-sop	y = 4.93731e4 x - 21118.44751	0.99944		Peo-3,5-O-diglu	y = 9.83586e4 x + 3235.56040	0.99899
Del-3-O-sam	y = 1.06194e5 x + 9750.02782	0.99529		Peo-3-O-glu	y = 3.69780e5 x + 6.61538e4	0.99868
Del-3-O-glu	y = 1.65461e5 x - 28792.79848	0.99796		Peo-3-O-ara	y = 2.66237e5 x + 6369.82832	0.99954
Del-3-rut-5-glu	y = 4.93731e4 x - 21118.44751	0.99944		Peo-3-O-rut	y = 4.93731e4 x - 21118.44751	0.99944
Del-3-O-rut	y = 6.92838e4 x - 671.61621	0.99657		Peo-3-(caf-glucosyl-glu)-5-glu	y = 4.93731e4 x - 21118.44751	0.99944
Del-3-O-ara	y = 4.93731e4 x - 21118.44751	0.99944		Peo-3-O-5-O-(6-O-coumaroyl)-diglu	y = 4.93731e4 x - 21118.44751	0.99944
Del-3-O-rha	y = 7.72262e4 x - 7395.75680	0.99630		Peo-3-O-(6-O-malonyl)-glu	y = 4.93731e4 x - 21118.44751	0.99944
Del-3-O-(6-O-malonyl)-glu	y = 4.93731e4 x - 21118.44751	0.99944		Peo-3-O-(6-O-p-coumaryl)-glu	y = 4.93731e4 x - 21118.44751	0.99944
Del-3-O-(6-O-malonyl)-glu-glu	y = 4.93731e4 x - 21118.44751	0.99944		Peo-3-O-caf-fer-sop-5-glu	y = 4.93731e4 x - 21118.44751	0.99944
Del-3-O-5-O-(6-O-coumaryl)-diglu	y = 4.93731e4 x - 21118.44751	0.99944		Peo-3-O-fer-sop-5-glu	y = 4.93731e4 x - 21118.44751	0.99944
Del-3-O-(6-O-acetyl)-glu	y = 4.93731e4 x - 21118.44751	0.99944		Peo-3-O-gal	y = 4.93731e4 x - 21118.44751	0.99944
Del-3-O-(coumaryl)-glu	y = 4.93731e4 x - 21118.44751	0.99944		Peo-3-O-P-hydroxybenzoylsop-5-glu	y = 4.93731e4 x - 21118.44751	0.99944
Fla_kaempferol-3-O-rut	y = 836.63044 x + 5001.73680	0.99840		Peo-3-O-sam	y = 4.93731e4 x - 21118.44751	0.99944
Fla_afzelin	y = 1127.75627 x + 5938.57343	0.99831		Peo-3-O-sop	y = 4.93731e4 x - 21118.44751	0.99944
Fla_naringenin	y = 4.47690e4 x + 15461.38577	0.99771		Peo-3-sam-5-glu	y = 4.93731e4 x - 21118.44751	0.99944
Fla_chalcone	y = 7.07622e4 x + 16296.48764	0.99843		Peo-triglu	y = 4.93731e4 x - 21118.44751	0.99944
Fla_dihydromyricetin	y = 1390.08706 x - 2635.18856	0.99987		Pet-3-O-(coumaryl)-glu	y = 4.93731e4 x - 21118.44751	0.99944
Fla_dihydrokaempferol	y = 8982.08430 x + 13506.36778	0.99843		Pet-3-O-sop	y = 4.93731e4 x - 21118.44751	0.99944
Fla_quercetin-glu	y = 2125.59709 x + 24661.83224	0.99751		Pet-3-O-gal	y = 4.93731e4 x - 21118.44751	0.99944
Fla_rutin	y = 765.45947 x + 7372.43042	0.99753		Pet-3-O-glu	y = 1.88903e5 x + 4068.34543	0.99798
Fla_naringenin-7-O-glu	y = 2636.09264 x + 2976.18828	0.99884		Pet-3-O-ara	y = 4.93731e4 x - 21118.44751	0.99944
Mal	y = 4.93731e4 x - 21118.44751	0.99944		Pet-3-O-(6-O-malonyl)-glu	y = 4.93731e4 x - 21118.44751	0.99944
Mal-3,5-O-diglu	y = 5.69800e4 x + 8629.31318	0.99904		Pet-3,5-O-diglu	y = 4.93731e4 x - 21118.44751	0.99944
Mal-3-O-gal	y = 2.16073e5 x + 4.03924e4	0.99806		Pet-3-O-5-O-(6-O-coumaryl)-diglu	y = 4.93731e4 x - 21118.44751	0.99944
Mal-3-O-glu	y = 1.97479e5 x + 25072.18931	0.99883		Pet-3-O-rut	y = 4.93731e4 x - 21118.44751	0.99944
Mal-3-O-ara	y = 1.47799e5 x + 4222.81645	0.99912		Pet-3-O-sam	y = 4.93731e4 x - 21118.44751	0.99944
Mal-3-O-5-O-(6-O-coumaroyl)-diglu	y = 4.93731e4 x - 21118.44751	0.99944		Pet-3-sam-5-glu	y = 4.93731e4 x - 21118.44751	0.99944
Mal-3-O-(6-O-malonyl)-glu	y = 4.93731e4 x - 21118.44751	0.99944		Procyanidin B3	y = 2986.26960 x + 1516.63061	0.99937
Mal-3-O-acetylglu-5-glu	y = 4.93731e4 x - 21118.44751	0.99944		Procyanidin B1	y = 4734.24018 x + 287.81732	0.99979
Mal-3-O-(coumaryl)-glu	y = 4.93731e4 x - 21118.44751	0.99944		Procyanidin B2	y = 2914.01783 x + 168.09289	0.99983
Mal-3-O-rut	y = 4.93731e4 x - 21118.44751	0.99944		Procyanidin C1	y = 245.40177 x + 612.54960	0.99817
Mal-3-O-sam	y = 4.93731e4 x - 21118.44751	0.99944		Procyanidin A1	y = 11698.15536 x + 2111.75544	0.99837
Mal-3-O-sop	y = 4.93731e4 x - 21118.44751	0.99944		Procyanidin A2	y = 4901.29348 x - 289.05852	0.99937
