# Supplementary material for: A Comparative Study of Flavonoids and Carotenoids Revealed Metabolite Responses for Various Flower Colorations Between Nicotiana tabacum L. and Nicotiana rustica L
Source: Front Plant Sci. 2022 Apr 25;13:828042. doi: 10.3389/fpls.2022.828042 (PMC9083207; doi:10.3389/fpls.2022.828042)
Supplement: Supplementary Table 2 — Equation of standard curve involved in carotenoids, where r represents the coefficient of correlation. [file Table_2.xlsx]

## Sheet: Sheet1 
Index	Equation	r		Index	Equation	r
Phytofluene	y = 1.01893 x + 0.01762	0.99156		lutein-distearate	y = 9.58998 x + 0.00231	0.99263
Phytoene	y = 0.29030 x + 0.08429	0.99321		lutein-stearate	y = 9.58998 x + 0.00231	0.99263
ε-Carotene	y = 7.39225 x - 0.00101	0.99104		neochrome-palmitate	y = 9.58998 x + 0.00231	0.99263
α-Carotene	y = 1.88950 x - 9.95177e-4	0.99427		rubixanthin-caprate	y = 9.58998 x + 0.00231	0.99263
β-Carotene	y = 3.88371 x - 0.00451	0.99691		rubixanthin-myristate	y = 9.58998 x + 0.00231	0.99263
Lycopene	y = 0.64511 x - 6.81716e-4	0.99854		violaxanthin-dilaurate	y = 9.58998 x + 0.00231	0.99263
violaxanthin-laurate	y = 9.58998 x + 0.00231	0.99263		violaxanthin-dimyristate	y = 9.58998 x + 0.00231	0.99263
violaxanthin-myristate	y = 9.58998 x + 0.00231	0.99263		violaxanthin-myristate-laurate	y = 9.58998 x + 0.00231	0.99263
violaxanthin-dibutyrate	y = 9.58998 x + 0.00231	0.99263		violaxanthin-palmitoleate	y = 9.58998 x + 0.00231	0.99263
lutein-laurate	y = 9.58998 x + 0.00231	0.99263		zeaxanthin-caprate-laurate	y = 9.58998 x + 0.00231	0.99263
violaxanthin-palmitate	y = 9.58998 x + 0.00231	0.99263		zeaxanthin-dilaurate	y = 9.58998 x + 0.00231	0.99263
lutein-oleate	y = 9.58998 x + 0.00231	0.99263		zeaxanthin-dimyristate	y = 9.58998 x + 0.00231	0.99263
lutein-myristate	y = 9.58998 x + 0.00231	0.99263		zeaxanthin-laurate-myristate	y = 9.58998 x + 0.00231	0.99263
violaxanthin-myristate-caprate	y = 9.58998 x + 0.00231	0.99263		zeaxanthin-laurate-palmitate	y = 9.58998 x + 0.00231	0.99263
lutein-palmitate	y = 9.58998 x + 0.00231	0.99263		zeaxanthin-myristate-palmitate	y = 9.58998 x + 0.00231	0.99263
β-cryptoxanthin-laurate	y = 9.58998 x + 0.00231	0.99263		zeaxanthin-myristoleate	y = 9.58998 x + 0.00231	0.99263
rubixanthin-laurate	y = 9.58998 x + 0.00231	0.99263		zeaxanthin-oleate-palmitate	y = 9.58998 x + 0.00231	0.99263
violaxanthin-myristate-oleate	y = 9.58998 x + 0.00231	0.99263		zeaxanthin-palmitate	y = 9.58998 x + 0.00231	0.99263
violaxanthin-dioleate	y = 9.58998 x + 0.00231	0.99263		zeaxanthin-palmitate-stearate	y = 9.58998 x + 0.00231	0.99263
violaxanthin-myristate-palmitate	y = 9.58998 x + 0.00231	0.99263		Violaxanthin	y = 19.21851 x + 0.01079	0.99066
β-cryptoxanthin-oleate	y = 9.58998 x + 0.00231	0.99263		Neoxanthin	y = 9.58998 x + 0.00231	0.99263
β-cryptoxanthin-myristate	y = 9.58998 x + 0.00231	0.99263		β-citraurin	y = 26.97911 x + 0.00743	0.99015
antheraxanthin-dipalmitate	y = 9.58998 x + 0.00231	0.99263		Antheraxanthin	y = 3.08713 x + 0.00587	0.99127
violaxanthin-dipalmitate	y = 9.58998 x + 0.00231	0.99263		Astaxanthin	y = 22.10576 x - 0.00623	0.9947
β-cryptoxanthin-palmitate	y = 9.58998 x + 0.00231	0.99263		Lutein	y = 4.09580 x + 0.00722	0.99114
rubixanthin-palmitate	y = 9.58998 x + 0.00231	0.99263		Capsorubin	y = 17.59133 x + 0.00173	0.99169
lutein-dimyristate	y = 9.58998 x + 0.00231	0.99263		Capsanthin	y = 16.56397 x + 3.28514e-5	0.99101
lutein-dipalmitate	y = 9.58998 x + 0.00231	0.99263		Apocarotenal	y = 12.62865 x - 3.96567e-4	0.99048
zeaxanthin-dipalmitate	y = 17.44435 x + 0.05158	0.9934		Zeaxanthin	y = 1.44882 x + 0.03780	0.99237
5,6epoxy-lutein-caprate-palmitate	y = 9.58998 x + 0.00231	0.99263		canthaxanthin	y = 170.92394 x + 0.11811	0.99728
5,6epoxy-luttein-dilaurate	y = 9.58998 x + 0.00231	0.99263		α-Cryptoxanthin	y = 3.43690 x - 0.00218	0.99322
lutein-caprate	y = 9.58998 x + 0.00231	0.99263		echinenone	y = 104.84245 x + 0.00241	0.99077
lutein-dilaurate	y = 9.58998 x + 0.00231	0.99263		β-Cryptoxanthin	y = 2.86672 x + 0.01271	0.99189
lutein-dioleate	y = 9.58998 x + 0.00231	0.99263		γ-Carotene	y = 2.63151 x - 0.00395	0.99632
