# Supplementary material for: A Comparative Study of Flavonoids and Carotenoids Revealed Metabolite Responses for Various Flower Colorations Between Nicotiana tabacum L. and Nicotiana rustica L
Source: Front Plant Sci. 2022 Apr 25;13:828042. doi: 10.3389/fpls.2022.828042 (PMC9083207; doi:10.3389/fpls.2022.828042)
Supplement: Supplementary Table 3 — Differential metabolites among cultivars and involved Venn diagrams. [file Table_3.xlsx]

## Sheet: Sheet1
	Metabolites		RFA_vs_RFB	RFA_vs_YFA	RFB_vs_YFB	YFA_vs_YFB
	Flavonoids	Del-3-O-(6-O-malonyl)-glu	FALSE	FALSE	TRUE	FALSE
		Cya-3-O-rut	FALSE	TRUE	TRUE	FALSE
		Pet-3-O-glu	FALSE	TRUE	TRUE	FALSE
		Fla_dihydrokaempferol	FALSE	TRUE	TRUE	FALSE
		Fla_quercetin-glu	FALSE	TRUE	TRUE	FALSE
		Fla_rutin	FALSE	TRUE	TRUE	FALSE
		Fla_kaempferol-3-O-rut	FALSE	TRUE	TRUE	FALSE
		Fla_naringenin	FALSE	TRUE	TRUE	FALSE
		Fla_naringenin-7-O-glu	FALSE	TRUE	TRUE	FALSE
		Del-3-rut-5-glu	FALSE	TRUE	TRUE	FALSE
		Cya-3-O-(coumaryl)-glu	FALSE	TRUE	TRUE	FALSE
		Del-3-O-gal	FALSE	TRUE	FALSE	FALSE
		Pel-3-O-rut	TRUE	FALSE	FALSE	FALSE
	Carotenoids	Lutein-dimyristate	TRUE	FALSE	FALSE	FALSE
		α-Carotene	FALSE	TRUE	TRUE	FALSE
		Violaxanthin	FALSE	TRUE	TRUE	FALSE
		Neoxanthin	FALSE	TRUE	TRUE	FALSE
		β-Carotene	FALSE	TRUE	TRUE	FALSE
		Lutein	FALSE	TRUE	TRUE	FALSE
		β-Cryptoxanthin	FALSE	TRUE	TRUE	FALSE
		Apocarotenal	FALSE	TRUE	TRUE	FALSE
		α-Cryptoxanthin	FALSE	TRUE	TRUE	FALSE
		Antheraxanthin-dipalmitate	FALSE	FALSE	TRUE	FALSE
		Lutein-myristate	FALSE	TRUE	TRUE	FALSE
		Lutein-palmitate	FALSE	TRUE	TRUE	FALSE
		Lutein-dimyristate	FALSE	TRUE	TRUE	FALSE
		Rubixanthin-palmitate	FALSE	TRUE	TRUE	FALSE
		Violaxanthin-dibutyrate	FALSE	TRUE	TRUE	FALSE
		Violaxanthin-myristate	FALSE	TRUE	TRUE	FALSE
		Violaxanthin-palmitate	FALSE	TRUE	TRUE	FALSE
		Violaxanthin-myristate-palmitate	FALSE	TRUE	TRUE	FALSE
		β-cryptoxanthin-myristate	FALSE	TRUE	TRUE	FALSE
		β-cryptoxanthin-palmitate	FALSE	TRUE	TRUE	FALSE
		Echinenone	FALSE	TRUE	TRUE	FALSE
		Rubixanthin-laurate	FALSE	FALSE	FALSE	TRUE
		Violaxanthin-dibutyrate	FALSE	FALSE	FALSE	TRUE
		Violaxanthin-laurate	FALSE	FALSE	FALSE	TRUE
